# Supplementary material for: Evolution and Diversity of TGF-β Pathways are Linked with Novel Developmental and Behavioral Traits
Source: Mol Biol Evol. 2022 Dec 5;39(12):msac252. doi: 10.1093/molbev/msac252 (PMC9733428; doi:10.1093/molbev/msac252)
Supplement: msac252_Supplementary_Data [file msac252_supplementary_data.zip]

Archive with 6 entries (6 files):
- Movie_S1.mov
- Supplementary_Figs.pdf
- Supplementary_table_S1.xlsx
- Supplementary_table_S2.xlsx
- Supplementary_table_S3.xlsx
- Supplementary_table_S4..xlsx
