# Supplementary material for: Evolution and Diversity of TGF-β Pathways are Linked with Novel Developmental and Behavioral Traits
Source: Mol Biol Evol. 2022 Dec 5;39(12):msac252. doi: 10.1093/molbev/msac252 (PMC9733428; doi:10.1093/molbev/msac252)
Supplement: msac252_Supplementary_Data [file msac252_supplementary_data.zip › Supplementary_table_S1.xlsx]

## Sheet: Sheet1
Name	Strain	Alleles	Origin
Wild-type	PS312	Wild Type	Sommer Lab
RSBOO1	RSBOO1	Wild Type	Sommer Lab
Ppa-hsd-2	RLH240	hsd-2 (csu-60)	Carstensen et al., 2021
Ppa-daf-7.1	RS3767	daf-7.1 (tu1566)	Lo et al., 2022
	RS3708	daf-7.1 (tu1502)	This study
Ppa-daf-7.2	RS3773	daf-7.2 (tu1573)	Lo et al., 2022
	RS3774	daf-7.2 (tu1574)	This study
Ppa-daf-7.1/7.2	RS4058	daf-7.1 (tu1566) ; daf-7.2 (tu1573)	Lo et al., 2022
Ppa-daf-7.3	RS3841	daf-7.3 (tu1596)	This study
	RS3842	daf-7.3 (tu1597)	This study
Ppa-daf-7.4	RS3843	daf-7.4 (tu1598)	This study
Ppa-daf-7.5	RS3844	daf-7.5 (tu1599)	This study
Ppa-daf-7.6	RS3847	daf-7.6 (tu1602)	This study
	RS3848	daf-7.6 (tu1603)	This study
Ppa-daf-7.7	RS3845	daf-7.7 (tu1600)	This study
	RS3846	daf-7.7 (tu1601)	This study
Ppa-daf-7.3/7.4/7.5/7.7	RS3871	daf-7.3 (tu1614); daf-7.4 (tu1598); daf-7.5 (tu1599); daf-7.7 (tu1600)	This study
Ppa-daf-1	RS3793	daf-1 (tu1559)	This study
	RS3794	daf-1 (tu1560)	This study
Ppa-daf-4.1	RS3772	daf-4.1 (tu1572)	Lo et al., 2022
	RS3771	daf-4.1 (tu1571)	This study
Ppa-daf-4.2	RS3781	daf-4.2 (tu1547)	This study
	RS3782	daf-4.2 (tu1548)	This study
Ppa-daf-4.3	RS3783	daf-4.3 (tu1549)	This study
	RS3784	daf-4.3 (tu1550)	This study
Ppa-daf-4.1/4.2/4.3	RS3857	daf-4.1 (tu1571); daf-4.2 (tu1547); daf-4.3. (tu1549)	This study
Ppa-daf-1; Ppa-daf-4.1/4.2/4.4	JWL56	daf-1 (bnn42);daf-4.1 (tu1571); daf-4.2 (tu1547); daf-4.3. (tu1549)	This study
Ppa-daf-8	RS3770	daf-8 (tu1569)	Lo et al., 2022
	RS3769	daf-8 (tu1568)	This study
Ppa-daf-3.1	RS3785	daf-3.1 (tu1551)	This study
Ppa-daf-3.2	RS3786	daf-3.2 (tu1552)	This study
Ppa-daf-3.3	RS3787	daf-3.3 (tu1553)	This study
	RS3788	daf-3.3 (tu1554)	This study
Ppa-daf-3.4	RS3789	daf-3.4 (tu1555)	This study
	RS3790	daf-3.4 (tu1556)	This study
Ppa-daf-3.1/3.2/3.3/3.4	RS3852	daf-3.1(tu1551);daf-3.3(tu1553);daf-3.2(tu1561):daf-3.4(tu1555)	This study
Ppa-daf-5	RS3839	daf-5 (tu1594)	This study
	RS3840	daf-5 (tu1595)	This study
Ppa-tag-68	RS3791	tag-68 (tu1557)	This study
	RS3792	tag-68 (tu1558)	This study
Ppa-dbl-1	RS3775	dbl-1 (tu1541)	This study
	RS3776	dbl-1 (tu1542)	This study
Ppa-sma-2	RS3940	sma-2 (tu1575)	Lo et al., 2022
Ppa-tig-2	RS3777	tig-2 (tu1543)	This study
	RS3778	tig-2 (tu1544)	This study
Ppa-unc-129	RS3779	unc-129 (tu1545)	This study
	RS3780	unc-129 (tu1546)	This study
Ppa-daf-7.6p::GFP	RS3872	tuEx339 [Ppa-daf-7.6p::GFP}	This study
Ppa-tag-68p::RFP	RS4087	tuEx365 [Ppa-tag-68p::RFP]	This study
Ppa-daf-7.1p::GFP; Ppa-daf-7.2p::RFP	RS3803	tuEx332 [Ppa-daf-7.1p::GFP] [Ppa-daf-7.2p::RFP]	Lo et al., 2022
