# Supplementary material for: Evolution and Diversity of TGF-β Pathways are Linked with Novel Developmental and Behavioral Traits
Source: Mol Biol Evol. 2022 Dec 5;39(12):msac252. doi: 10.1093/molbev/msac252 (PMC9733428; doi:10.1093/molbev/msac252)
Supplement: msac252_Supplementary_Data [file msac252_supplementary_data.zip › Supplementary_table_S2.xlsx]

## Sheet: Sheet1
	Gene name	Locus	chromosome	location		F Primer sequence	R Primer sequence	sgRNA (PAM)
Ligands	dbl-1	UMM-S2842-1.36-mRNA-1	I	157228	163336	AATAGCCGAATGGAGTCCTGA	CCAATGTACACCACTAGGCG	TACTCTTCCAAGAAGTGGTC(GGG)
	tig-2	UMS-S71-24.53-mRNA-1/ppa_stranded_DN20103_c0_g1_i1	I	13399638	13404337	GTCGACATTCTAGTTGATATG	ACTCCAATCAGATGGAGAA	AGAATGTTGAGATAAATCTT(AGG)
	unc-129	UMM-S283-10.80-mRNA-1/ppa_stranded_DN27026_c0_g1_i1	IV	16722099	16727943	AATGCTCGCCCCATCTTATC	CGGACACGCCAATTGCGAA	CCCCTTTCTCATCTACAAAT(CGG)
	daf-7.1	UMM-S50-34.11-mRNA-1	III	15368519	15375808	GCGCACTTAAGAATCATGTTA	GCCGAGCAAACTGTAATTG	TCTCGGTGAGGTTACATGTG(CGG)
	daf-7.2	UMM-S2861-2.9-mRNA-1	X	12886397	12889789	CTCGATCTGTCCCGGCAG	AGAATCCCGGGAGGATTACGT	CACTTCAAGACCGATGTCAA(GGG)
	daf-7.3	UMA-S7-18.37-mRNA-1	I	17863417	17866237	GGCCTTACCTCAATATCAGTA	CCCAAAATCGAAAATACTCACG	TTCCACGGAGCAGTTTGTGC(CGG)
	daf-7.4	UMM-S7-18.12-mRNA-1	I	17867044	17869895	CCGATATCCTCCACGTCCTTC	GGGTGAGTTTCTGCACAGAAT	CCCCCATCATCATTCCACGC(AGG)
	daf-7.5	UMM-S10-88.47-mRNA-1	II	10066117	10068323	GGAGTAGGTCAGTCTTACAGTAC	GGTTACGGTCGAATGTAGAATG	ATCCGTTCTCAATTGATTCG(TGG)
	daf-7.7	UMM-S419-1.50-mRNA-1	X	9627535	9630208	GTGGCACAGCGTTATTCAA	AGTGAGCTACATCGTCCCT	TCATTCTCTTCTGAAAGCAA(TGG)
	daf-7.6	UMM-S7-72.29-mRNA-1	I	23226514	23234839	AAATCATGTCGACCAGATGGA	TCCATTTGACCTACCATCAT	GAGCAGGACACGCTTCACTC(GGG)
Type I receptors	daf-1	UMM-S233-17.9-mRNA-1	IV	20222490	20227688	TCTCATTCCAACCCAACTTT	GCGTTACCTGTACTGTAGCA	AATTCATTCATTCTATTCGA(GGG)
Type II receptors	daf-4.1	UMM-S66-15.71-mRNA-1	III	7766449	7773059	ACCAGCTGGAGTTCTTCATGGG	GGTCGTCGACCAGGGGCAA	CGTCGAAGGATGGGCACCCT(AGG)
	daf-4.2	UMM-S2859-3.8-mRNA-1	X	11235176	11245108	CGACTTGAGATTGCAGTTGT	GTTGTGTGCACGAGAAGCT	GCACATGAAGAAGTATCGGG(CGG)
	daf-4.3	UMM-S50-29.4-mRNA-1	III	14864101	14866453	ATCTTCCGTCGCATCCTCATC	AGTCCGTGTGCTTGACTGT	CAGTAATTCTCTGAATACCT(TGG)
R-Smad	sma-2	UMM-S66-19.37-mRNA-1	III	7351465	7351509	CACCCGGAACGCCATACATT	CCGGAATTTGCGCCACGAA	TTCGGTTATGCGGTTGGAAC(AGG)
	daf-8	ppa_stranded_DN31552_c1_g8_i3	V	12454322	12457356	CAGTAAACAGTTCAACGATT	GTAACTGTAACACTAGTGGC	GCAGAATATTCCGATTCGGA(TGG)
Co-Smads	daf-3.1	UMM-S322-8.97-mRNA-1	X	5217661	5241857	TGTGGTAGACAACCTTGACTA	CCTCACTAAAAAATGCGCAT	ACTGCCGCAACAAGATCAGT(CGG)
	daf-3.2	UMM-S379-6.44-mRNA-1	III	17780429	17801171	GTGAATTTAGGGGATATGGC	CCAGAGAGCATGTGGAATT	TCCAAGGATGGGGTACCCAT(TGG)
	daf-3.3	UMM-S10-47.66-mRNA-1	II	5980868	5991585	GACCGTGGCACTGTGGAAA	GCGAGATGGAAGAACTATCCT	CCGGTCAACATACACCATCC(CGG)
	daf-3.4	UMM-S379-6.43-mRNA-1	IIII	17779446	17780225	GTACGATTCATCACTTCGGTA	TCATTTCCATAACCGTTGTT	GTCATAGTACGAATCGTAAG(AGG)
Co-Smads	daf-5	UMM-S10-83.51-mRNA-1	II	9521905	9537329	CGTGAGATCAGTGCCGATATT	ATCACTTACGTTCTCCGACG	GTACATTGCATCATAACTGA(CGG)
I-Smad	tag-68	UMM-S397-1.19-mRNA-1	V	12457412	12461133	ACTGACACAGTGGCATTATTG	GGACCACCAATGGAAGAAAGA	CATAGATAAGGCATACTCAT(AGG)
