# Supplementary material for: Evolution and Diversity of TGF-β Pathways are Linked with Novel Developmental and Behavioral Traits
Source: Mol Biol Evol. 2022 Dec 5;39(12):msac252. doi: 10.1093/molbev/msac252 (PMC9733428; doi:10.1093/molbev/msac252)
Supplement: msac252_Supplementary_Data [file msac252_supplementary_data.zip › Supplementary_table_S3.xlsx]

## Sheet: Sheet1
TGF-β in P. pacificus		TGF-β in C. elegans
Ppa-dbl-1	Body size	body size, chemosensation, fat metabolism, collagen expression, cuticle formation, mesodermal patterning, male tail development, immunity, aging, neuronal functions, aversive olfactory learning
Ppa-tig-2	Body size	Axonal migration
Ppa-unc-129		Axonal migration, male tail development
Ppa-daf-7.1	Body size, gut brain communication	Body size, dauer, chemosensation, fat metabolism, collagen expression, molting, aging, aggregation behaviour, burrowing behaviour feeding behaviour, Egg laying behaviour, male specific behaviours,
Ppa-daf-7.2	gut brain communication
Ppa-daf-7.1/7.2	Chemosensation, gut brain communication
Ppa-daf-7.3
Ppa-daf-7.4
Ppa-daf-7.5
Ppa-daf-7.6	Body size, collagen expression, cuticule formation kin-recognition,
Ppa-daf-7.7
Ppa-daf-7.3/7.4/7.5/7.7
Ppa-daf-1		Dauer, fat metabolism, aging, feeding behaviour,
Ppa-daf-4.1		Body size, dauer, male tail development, aging, chemosensation, fat metabolism feeding behaviour,
Ppa-daf-4.2
Ppa-daf-4.3
Ppa-daf-4.1/4.2/4.3	Body size
Ppa-sma-2	Body size	Body size, male tail development, aging, immunity,
Ppa-daf-8		dauer
Ppa-daf-3.1		dauer, chemosensation, fat metabolism
Ppa-daf-3.2
Ppa-daf-3.3
Ppa-daf-3.4
Ppa-daf-3.1/3.2/3.3/3.4
Ppa-tag-68	Body size, fat metabolism, collagen expression, cuticle formation, predatory behaviour
Ppa-daf-5		dauer, aging
Function attributed by this study are indicated in black.
