# Supplementary material for: Evolution and Diversity of TGF-β Pathways are Linked with Novel Developmental and Behavioral Traits
Source: Mol Biol Evol. 2022 Dec 5;39(12):msac252. doi: 10.1093/molbev/msac252 (PMC9733428; doi:10.1093/molbev/msac252)
Supplement: msac252_Supplementary_Data [file msac252_supplementary_data.zip › Supplementary_table_S4..xlsx]

## Sheet: Sheet1
gene	Forward primer	Reverse primer	Co-injection marker
Ppa-daf-7.6	TCAGACGACGTCGTCGAAGA	AAACACACCGACCTGGAAGG	egl-20: TurboRFP
Ppa-tag-68	CAGAAATAAACGAATAATTGAATG	AATATTCAACAGCAGATAGT	-
Oscillating gene qPCR
gene	Forward primer	Reverse primer	locus tag (El Paco V3)
Ppa-sqt-1	GCCTCTCCTGGTACTCCTCA	AAGTCCATCCTTTCCAGCGG	PPA13966
Ppa-sqt-2	AAGCATCGGATCGAAGGGAC	CCTTTAGGACCGACACCACC	ppa_stranded_DN26019_c0_g1_i1
Ppa-dpy-5	TGTTGCCGATGATTCGTGGA	CCAATAGGTCCGGGCATACC	Iso_D.13304.2
Ppa-dpy-7	CGGTTACGGTAGTGGAGACG	GAGGACCAGCGGGACATATG	ppa_stranded_DN16548_c0_g1_i1
Ppa-dpy-10	GAGCGAATGTACCGACTCGT	AAAAGCCATCTGAGCGTCGA	ppa_stranded_DN24552_c0_g1_i1
Ppa-eif-3.C	TTGGGAATGCTCGCCAAGAT	TACGGCTCTTCCGCATTCTC	PPA12415
Ppa-csq-1	AGACCCGGAGACCTTCGTTA	AGGTGACGACGGCAAAGAAT	ppa_stranded_DN32614_c0_g1_i1
Ppa-gpd-3	CCACCATCAAGAAGGTCGTCA	AGCTTGACGAAGTGGGGATT	PPA12783
